# Supplementary material for: Burger Model as the Best Option for Modeling of Viscoelastic Behavior of Resists for Nanoimprint Lithography
Source: Materials (Basel). 2021 Nov 4;14(21):6639. doi: 10.3390/ma14216639 (PMC8587944; doi:10.3390/ma14216639)
Supplement: Supplementary file 1 [file materials-14-06639-s001.zip]

Archive with 1 entries (1 files):
- materials-1403209-supplementary.pdf
